# Supplementary material for: Identifying essential factors for energy-efficient walking control across a wide range of velocities in reflex-based musculoskeletal systems
Source: PLoS Comput Biol. 2024 Jan 19;20(1):e1011771. doi: 10.1371/journal.pcbi.1011771 (PMC10798509; doi:10.1371/journal.pcbi.1011771)
Supplement: S1 Appendix — (ZIP) [file pcbi.1011771.s001.zip]

Archive with 8 entries (8 files):
- S1_Appendix.pdf
- S1_Fig.tif
- S2_Fig.tif
- S3_Fig.tif
- S4_Fig.tif
- S5_Fig.tif
- S6_Fig.tif
- S7_Fig.tif
